# Supplementary material for: The Hexokinase 1 5′-UTR Mutation in Charcot–Marie–Tooth 4G Disease Alters Hexokinase 1 Binding to Voltage-Dependent Anion Channel-1 and Leads to Dysfunctional Mitochondrial Calcium Buffering
Source: Int J Mol Sci. 2024 Apr 15;25(8):4364. doi: 10.3390/ijms25084364 (PMC11050395; doi:10.3390/ijms25084364)
Supplement: Supplementary file 1 [file ijms-25-04364-s001.zip]

Archive with 1 entries (1 files):
- ijms-2890356-supplementary.pdf
